# Supplementary material for: Mechanistic modeling of insecticide risks to breeding birds in North American agroecosystems
Source: PLoS One. 2017 May 3;12(5):e0176998. doi: 10.1371/journal.pone.0176998 (PMC5415183; doi:10.1371/journal.pone.0176998)
Supplement: S1 Appendix — (XLSX) [file pone.0176998.s001.xlsx]

## Sheet: Species
Sort	Name	Iprob	m1	m2	qs	qf	rfg	clutch	eli	penult	I	N	Id	Wp	We	Wf	Intentionally Blank	Dasg	Datg	Dabf	Dafr	Dasd	Dain	Djsg	Djtg	Djbf	Djfr	Djsd	Djin	fpsn	imn	idy	emn	edy	phi	Passerine?	Precocial	Intentionally Blank	Female BW mean (g)	Female BW SD (g)	Female BW min (g)	Female BW max (g)	Male BW mean (g)	Male BW SD (g)	Male BW min (g)	Male BW max (g)	Feeding category (adult)	Intentionally Blank	Intentionally Blank
25	Canada goose	0.25	0.012	0.0026	0	0	13	6	1.5	0	28	63	28	16	16	16		1	0	0	0	0	0	1	0	0	0	0	0	3.44	3	20	4	20	0.999	0	1		3514	256.522	3062	3912	4181	305.213	3799	4727	2
100	Northern bobwhite	0.25	0.039	0.016	0	0	6	13	1.4	0	23	14	23	9	9	100		0	0	0	0	0.8	0.2	0	0	0	0	0.1	0.9	4.3	5	10	9	15	0.999	0	1		178	12.994	117.48	270.56	178	12.994	117.48	270.56	3
406	Killdeer	0.25	0.03	0.048	0	0	5	4	1	0	25	30	25	6	6	6		0	0	0	0	0	1	0	0	0	0	0	1	2	3	15	7	15	0.999	0	1		101	7.373	87.7	121	92.1	10.4	83.9	109	1
592	Mourning dove	0.25	0.025	0.025	0	0	6	2	2	0	14	15	14	6	6	4		0	0	0	0	1	0	0	0	0	0	1	0	1.85	3	15	8	30	0.999	0	0		115	1.76	75.9	174.8	123	1.85	81.18	186.96	3
1020	Northern flicker	0.25	0.022	0.012	0	0	5	7	1	1	11	25	11	14	14	21		0	0	0	0.1	0	0.9	0	0	0	0.1	0	0.9	6.15	5	7	6	20	0.999	0	0		129	7.67	106	164	135	6.37	114	160	1
1204	Eastern phoebe	0.25	0.0097	0.0097	0	0	4	5	1	0	16	16	16	10	10	9		0	0	0	0	0	1	0	0	0	0	0	1	4	4	10	6	21	0.999	1	0		19.8	7.47	11.4	24.4	19.8	7.47	11.4	24.4	1
1247	Eastern kingbird	0.25	0.0235	0.0235	0	0	4	3	1	1	15	17	15	8	8	35		0	0	0	0.145	0	0.855	0	0	0	0	0	1	2.5	6	1	6	30	0.999	1	0		39.5	1.85	35.8	40.8	39.5	1.85	35.8	40.8	1
1347	Blue Jay	0.25	0.025	0.025	0	0	4	4	1	1	18	20	18	7	7	30		0	0	0	0	0.6	0.4	0	0	0	0	0.6	0.4	3	4	2	5	16	0.999	1	0		86.8	8.08	64.1	109	86.8	8.08	64.1	109	4
1358	American crow	0.25	0.012	0.012	0	0	5	5	1	1	18	36	18	12	12	100		0	0	0	0.18	0.54	0.28	0	0	0	0	0.835	0.165	2.8	3	28	4	29	0.999	1	0		438	31.974	289.08	665.76	458	33.434	302.28	696.16	4
1374	Horned Lark	0.25	0.021	0.021	0	0	4	3	1	0	11	10	11	6	6	7		0	0	0	0	0.73	0.27	0	0	0	0	0	1	2.46	3	25	7	5	0.999	1	0		30.8	2.2484	20.328	46.816	31.9	2.3287	21.054	48.488	3
1395	Barn swallow	0.25	0.0186	0.0186	0	0	4	5	1	1	14	20	14	11	11	15		0	0	0	0	0	1	0	0	0	0	0	1	3.67	5	1	8	10	0.999	1	0		18.6	1.49	13.4	23.4	18.6	1.49	13.4	23.4	1
1398	Black-capped chickadee	0.25	0.013	0.013	0	0	3	7	1	1	12	16	12	10	10	35		0	0	0	0.05	0.05	0.9	0	0	0	0	0	1	5.3	4	23	6	29	0.999	1	0		10.8	1.38	8.2	13.6	10.8	1.38	8.2	13.6	1
1447	House wren	0.25	0.012	0.012	0	0	3	6	1	1	13	16	13	8	8	8		0	0	0	0	0	1	0	0	0	0	0	1	5.5	5	15	7	15	0.999	1	0		10.9	0.8	8.9	14.2	10.9	0.8	8.9	14.2	1
1511	Eastern bluebird	0.25	0.0081	0.0038	0	0	4	5	1	0	14	19	14	11	11	19		0	0	0	0.07	0	0.93	0	0	0	0	0	1	3.63	4	1	7	15	0.999	1	0		31.6	0.92	20.856	48.032	31.6	0.92	20.856	48.032	1
1556	American robin	0.25	0.025	0.023	0	0	4	3	1	0	13	13	13	7	7	7		0	0	0	0.28	0	0.72	0	0	0	0.3	0	0.7	2.8	4	12	7	22	0.999	1	0		77.3	0.38	63.5	103	77.3	0.38	63.5	103	1
1604	Cedar waxwing	0.25	0.015	0.015	0	0	4	4	1	1	12	16	12	7	7	5		0	0	0	0.8	0	0.2	0	0	0	0.8	0	0.2	3.63	6	8	8	15	0.999	1	0		33.1	1.07	28	40.2	30.6	1.72	25.5	39.6	2
1652	Common yellowthroat	0.25	0.0263	0.0263	0	0	3	4	1	0	12	10	12	5	5	7		0	0	0	0	0	1	0	0	0	0	0	1	3.16	5	8	7	11	0.999	1	0		9.9	0.78	7.6	15.3	10.3	0.66	7.6	15.5	1
1668	Yellow warbler	0.25	0.0176	0.0241	0	0	3	4	1	1	11	8	11	5	5	17		0	0	0	0	0	1	0	0	0	0	0	1	3.3	5	25	6	15	0.999	1	0		9.2	0.59	7.4	16	9.8	0.68	7.9	12.8	1
1837	Chipping sparrow	0.25	0.027	0.027	0	0	3	4	1	1	11	11	11	5	5	9		0	0	0	0	0.62	0.38	0	0	0	0	0.8	0.2	2.1	4	30	7	10	0.999	1	0		12.5	1.47	10.2	16.5	12.5	1.47	10.2	16.5	4
1840	Field sparrow	0.25	0.037	0.037	0	0	3	4	1	0	11	8	11	5	5	12		0	0	0	0	0.5	0.5	0	0	0	0	0	1	3.07	5	15	7	1	0.999	1	0		12.5	1.47	10.2	16.5	12.5	1.47	10.2	16.5	4
1843	Vesper sparrow	0.25	0.067	0.06	0	0	4	4	1	0	13	10	13	7	7	7		0	0	0	0	0.44	0.56	0	0	0	0	0	1	3	5	4	7	19	0.999	1	0		24.9	1.8177	16.434	37.848	26.5	1.9345	17.49	40.28	4
1849	Savannah sparrow	0.25	0.052	0.052	0	0	4	4	1	1	12	10	12	5	5	10		0	0	0	0	0	1	0	0	0	0	0	1	3.5	5	28	7	21	0.999	1	0		19.5	2.29	12.87	29.64	20.6	1.35	13.596	31.312	1
1850	Grasshopper sparrow	0.25	0.0428	0.0428	0	0	4	4	1	1	12	9	12	6	6	10		0	0	0	0	0.39	0.61	0	0	0	0	0	1	3.2	5	11	7	15	0.999	1	0		17	1.34	15	20.3	17	1.34	15	20.3	4
1901	Northern cardinal	0.25	0.073	0.073	0	0	5	3	1	0	12	10	12	6	6	19		0	0	0	0	0.39	0.61	0	0	0	0	0	1	2.3	4	10	7	31	0.999	1	0		43.9	4.53	33.6	64	45.4	4.29	33.7	63.2	4
1919	Dickcissel	0.25	0.053	0.067	0	0	4	4	1	0	12	9	12	9	9	24		0	0	0	0	0.3	0.7	0	0	0	0	0	1	2.9	5	24	7	21	0.999	1	0		24.6	1.7958	16.236	37.392	29.3	2.1389	19.338	44.536	1
1921	Red-winged blackbird	0.25	0.0483	0.0543	0	0	4	3	1	1	13	12	13	10	10	40		0	0	0	0	0.29	0.71	0	0	0	0	0	1	1.86	4	30	7	13	0.999	1	0		41.5	2.74	29	55	63.6	4.43	52.9	81.8	1
1929	Eastern meadowlark	0.25	0.0326	0.0326	0	0	4	5	1	0	14	11	14	10	10	28		0	0	0	0	0.1	0.9	0	0	0	0	0	1	3.46	4	14	7	7	0.999	1	0		76	5.548	50.16	115.52	102	11.2	67.32	155.04	1
1930	Western meadowlark	0.25	0.0326	0.0326	0	0	4	5	1	0	14	11	14	10	10	28		0	0	0	0	0.1	0.9	0	0	0	0	0	1	3.2	4	23	7	19	0.999	1	0		89.4	6.5262	59.004	135.888	106	7.738	69.96	161.12	1
1936	Common grackle	0.25	0.024	0.024	0	0	5	5	1	0	13	13	13	14	14	28		0	0	0	0	0.7	0.3	0	0	0	0	0	1	4	4	15	6	10	0.999	1	0		100	7.3	66	152	127	9.271	83.82	193.04	3
2021	American goldfinch	0.25	0.011	0.011	0	0	4	5	1	1	13	13	13	8	8	6		0	0	0	0	1	0	0	0	0	0	1	0	2.9	7	1	9	1	0.999	1	0		12.6	0.81	10	17.1	13.2	1.13	8.6	20.7	3
2062	House sparrow	0.25	0.0154	0.0135	0	0	4	5	1	1	12	14	12	7	7	7		0	0	0	0	0.96	0.04	0	0	0	0	0.32	0.68	2.68	4	1	8	6	0.999	1	0		27.4	2.24	20.1	34.5	28	1.55	20	34	3
[truncated: 17 more columns]

## Sheet: Key
Field	Description
Sort	Line number from American Ornithologists Union list of species in taxonomic order
Name	Species common name
Iprob	daily probability of nest initiation at start of season
m1	daily mortality during laying and incubation
m2	daily mortality during nestling phase
qs	Quitting probability after a successful nest
qf	Quitting probability after a failed nest
rfg	Duration of rapid follicle growth
clutch	Clutch size
eli	Egg-laying interval
penult	Penultimate incubator (0 = no, 1 = yes)
I	Age (since onset of incubation) at which eggs hatch
N	Age (since hatching) at which nests fledge
Id	Age (since onset of incubation) at which doomed eggs hatch
Wp	Days post-pesticide failure at which first egg laid in new nest
We	Days post-ecological failure at which first egg laid in new nest
Wf	Days post-fledging at which first egg laid in new nest
Intentionally Blank	Reserved for future version of model
Dasg	Percent short grass in adult diet
Datg	Percent tall grass in adult diet
Dabf	Percent broadleaf forage in adult diet
Dafr	Percent fruit in adult diet
Dasd	Percent seeds in adult diet
Dain	Percent invertebrates in adult diet
Djsg	Percent short grass in juvenile diet
Djtg	Percent tall grass in juvenile diet
Djbf	Percent broadleaf forage in juvenile diet
Djfr	Percent fruit in juvenile diet
Djsd	Percent seeds in juvenile diet
Djin	Percent invertebrates in juvenile diet
fpsn	Number of fledglings per successful nest
imn	Initial month (i.e., month of first egg in first nest, based on T1)
idy	Initial day (i.e., day of first egg in first nest, based on T1)
emn	End month (i.e., month of first egg in last nest, based on Tlast)
edy	End day (i.e., day of first egg in last nest, based on Tlast)
phi	daily survival rate of adults during breeding season
Passerine	0 = false (non-passerine), 1 = true (passerine)
Precocial	0 = false (altricial), 1 = true (precocial)
Intentionally Blank	Reserved for future version of model
Female BW mean (g)	average body weight of breeding females
Female BW SD (g)	standard deviation of body weight of breeding females
Female BW min (g)	minimum body weight of breeding females
Female BW max (g)	maximum body weight of breeding females
Male BW mean (g)	Not used in current model
Male BW SD (g)	Not used in current model
Male BW min (g)	Not used in current model
Male BW max (g)	Not used in current model
Feeding category (adult)	1 = insectivore, 2 = herbivore/frugivore, 3 = granivore, 4 = omnivore
Intentionally Blank	Reserved for future version of model
Intentionally Blank	Reserved for future version of model
Intentionally Blank	Reserved for future version of model
Intentionally Blank	Reserved for future version of model
Intentionally Blank	Reserved for future version of model
Intentionally Blank	Reserved for future version of model
Intentionally Blank	Reserved for future version of model
Intentionally Blank	Reserved for future version of model
Intentionally Blank	Reserved for future version of model
Intentionally Blank	Reserved for future version of model
Residency (ag. 1)	1 = field, 0 = edge, 2 = NA (this residency field used for analysis)
Residency (orchard)	1 = field, 0 = edge, 2 = NA (this residency field not used for analysis)
Mean FOF	Average frequency on agricultural fields during feeding periods
minFOF	Mininmum frequency on agricultural fields during feeding periods
maxFOF	Maximum frequency on agricultural fields during feeding periods
fidelity	temporal autocorrelation between sequential feeding periods (on field vs. off field)
RPAF	Respiratory physiology adjustment factor
Crops where species was observed (in field studies used for FOF)	Reference information, not used by model
Notes	Field for any additional notes (e.g., see Cedar Waxwing)
